# Supplementary material for: Disulfiram Sensitizes a Therapeutic-Resistant Glioblastoma to the TGF-β Receptor Inhibitor
Source: Int J Mol Sci. 2021 Sep 28;22(19):10496. doi: 10.3390/ijms221910496 (PMC8508702; doi:10.3390/ijms221910496)
Supplement: Supplementary file 1 [file ijms-22-10496-s001.zip]

Archive with 1 entries (1 files):
- ijms-1367210-supplementary.pdf
